# Supplementary material for: Development of BCMA-Targeted Bispecific Natural Killer Cell Engagers for Multiple Myeloma Treatment
Source: Antibodies (Basel). 2024 Nov 29;13(4):97. doi: 10.3390/antib13040097 (PMC11672634; doi:10.3390/antib13040097)
Supplement: Supplementary file 1 [file antibodies-13-00097-s001.zip]

Archive with 1 entries (1 files):
- antibodies-3266938-supplementary.pdf
